# Supplementary material for: A Study of GUS Expression in Arabidopsis as a Tool for the Evaluation of Gene Evolution, Function and the Role of Expression Derived from Gene Duplication
Source: Plants (Basel). 2023 May 22;12(10):2051. doi: 10.3390/plants12102051 (PMC10221982; doi:10.3390/plants12102051)
Supplement: Supplementary file 1 [file plants-12-02051-s001.zip]

Archive with 6 entries (6 files):
- Figure S1.tif
- Figure S2.tif
- Figure S3.tif
- Figure S4.tif
- Table S1.xlsx
- Table S2.xlsx
