# Supplementary material for: A Study of GUS Expression in Arabidopsis as a Tool for the Evaluation of Gene Evolution, Function and the Role of Expression Derived from Gene Duplication
Source: Plants (Basel). 2023 May 22;12(10):2051. doi: 10.3390/plants12102051 (PMC10221982; doi:10.3390/plants12102051)
Supplement: Supplementary file 1 [file plants-12-02051-s001.zip › Table S1.xlsx]

## Sheet: Foglio1
Phylum	Order	Family	Species	Used gene name abbreviation	Cluster
					3	1	4
Ancestral Angiosperm	Amborelalles	Amborellaceae	Amborella trichopoda	AmbtriGUS1		X
				AmbtriGUS3	X
				AmbtriGUS4			X
Basal EuEudicot	Proteales	Nelumbonaceae	Nelumbo nucifera	NelnucGUS1.a		X
				NelnucGUS1.b		X
				NelnucGUS3.a	X
				NelnucGUS3.b	X
	Ranunculales	Papaveraceae	Papaver somniferum	PapsomGUS1.a		X
				PapsomGUS1.b		X
				PapsomGUS3.a	X
				PapsomGUS3.b	X
				PapsomGUS4.a			X
				PapsomGUS4.b			X
		Ranunculaceae	Aquilegia caerulea	AqucaeGUS1		X
				AqucaeGUS3	X
				AqucaeGUS4			X
Eudicot	Apiales	Apiaceae	Daucus carota	DaucarGUS1.a		X
				DaucarGUS1.b		X
				DaucarGUS3.1a	X
				DaucarGUS3.1b	X
				DaucarGUS3.1c	X
				DaucarGUS4.a			X
				DaucarGUS4.b			X
				DaucarGUS4.c			X
				DaucarGUS4.d			X
				DaucarGUS4.e			X
	Asterales	Asteraceae	Cynara cardunculus	CyncarGUS1.a		X
				CyncarGUS1.b		X
				CyncarGUS3.1a	X
				CyncarGUS3.1b	X
				CyncarGUS3.1c	X
				CyncarGUS3.2a	X
				CyncarGUS3.2b	X
			Helianthus annuus	HelannGUS1.a		X
				HelannGUS1.b		X
				HelannGUS3.1a	X
				HelannGUS3.1b	X
				HelannGUS3.1c	X
				HelannGUS3.1d	X
				HelannGUS3.1e	X
				HelannGUS3.1f	X
				HelannGUS3.1g	X
				HelannGUS3.2	X
			Lactuca Sativa	LacsatGUS1.a		X
				LacsatGUS1.b		X
				LacsatGUS3.1a	X
				LacsatGUS3.1b	X
				LacsatGUS3.1c	X
				LacsatGUS3.2a	X
				LacsatGUS3.2b	X
	Bassicales	Brassicaceae	Arabidopsis halleri	ArahalGUS1		X
				ArahalGUS2		X
				ArahalGUS3.1	X
			Arabidopsis lyrata	AralyrGUS1		X
				AralyrGUS2		X
				AralyrGUS3.1	X
			Arabidopsis thaliana	ArathaGUS1		X
				ArathaGUS2		X
				ArathaGUS3.1	X
			Boechera stricta	BoestrGUS1		X
				BoestrGUS2		X
				BoestrGUS3.1	X
			Brassica napus	BranapGUS1.a		X
				BranapGUS1.b		X
				BranapGUS1.c		X
				BranapGUS2.a		X
				BranapGUS2.b		X
				BranapGUS3.1a	X
				BranapGUS3.1b	X
				BranapGUS3.1c	X
			Brassica oleracea	BraoleGUS1		X
				BraoleGUS2		X
				BraoleGUS3.1	X
			Brassica rapa	BrarapGUS1		X
				BrarapGUS2		X
				BrarapGUS3.1	X
			Camelina sativa	CamsatGUS1.a		X
				CamsatGUS1.b		X
				CamsatGUS1.c		X
				CamsatGUS2.a		X
				CamsatGUS2.b		X
				CamsatGUS2.c		X
				CamsatGUS3.1a	X
				CamsatGUS3.1b	X
				CamsatGUS3.1c	X
			Capsella grandiflora	CapgraGUS1		X
				CapgraGUS2		X
				CapgraGUS3.1	X
			Capsella rubella	CaprubGUS1		X
				CaprubGUS2		X
				CaprubGUS3.1	X
			Eutrema salsugineum	EutsalGUS1		X
				EutsalGUS2		X
				EutsalGUS3.1	X
		Caricaceae	Carica papaya	CarpapGUS1		X
				CarpapGUS3.1	X
				CarpapGUS3.2	X
				CarpapGUS4.a			X
				CarpapGUS4.b			X
				CarpapGUS4.c			X
		Cleomaceae	Tarenaya hassleriana	TarhasGUS1		X
				TarhasGUS3.1	X
				TarhasGUS4			X
	Cariophyllales	Amaranthaceae	Amaranthus hypochondriacus	AmahypGUS1		X
				AmahypGUS3.1	X
				AmahypGUS3.2	X
		Chenopodiaceae	Beta vulgaris	BetvulGUS1		X
				BetvulGUS3.1	X
				BetvulGUS3.2a	X
				BetvulGUS3.2b	X
			Chenopodium quinoa	ChequiGUS1.a		X
				ChequiGUS1.b		X
				ChequiGUS3.1a	X
				ChequiGUS3.1b	X
				ChequiGUS3.2a	X
				ChequiGUS3.2b	X
				ChequiGUS4.a			X
				ChequiGUS4.b			X
			Spinacia oleracea	SpioleGUS1		X
				SpioleGUS3.1	X
				SpioleGUS3.2	X
	Cucurbitales	Cucurbitaceae	Cucumis melo	CucmelGUS1.1		X
				CucmelGUS1.2		X
				CucmelGUS1.3		X
				CucmelGUS1.4		X
				CucmelGUS3.1	X
				CucmelGUS4			X
			Cucumis sativus	CucsatGUS1.1		X
				CucsatGUS1.2		X
				CucsatGUS1.3a		X
				CucsatGUS1.3b		X
				CucsatGUS1.4		X
				CucsatGUS3.1	X
				CucsatGUS4			X
			Cucurbita maxima	CucmaxGUS1.1		X
				CucmaxGUS1.2		X
				CucmaxGUS1.3a		X
				CucmaxGUS1.3b		X
				CucmaxGUS1.3c		X
				CucmaxGUS1.3d		X
				CucmaxGUS1.4		X
				CucmaxGUS3.1a	X
				CucmaxGUS3.1b	X
				CucmaxGUS4			X
			Cucurbita moschata	CucmosGUS1.1		X
				CucmosGUS1.2		X
				CucmosGUS1.3a		X
				CucmosGUS1.3b		X
				CucmosGUS1.3c		X
				CucmosGUS1.4		X
				CucmosGUS3.1a	X
				CucmosGUS3.1b	X
				CucmosGUS4			X
			Cucurbita pepo	CucpepGUS1.1		X
				CucpepGUS1.2		X
				CucpepGUS1.3a		X
				CucpepGUS1.3b		X
				CucpepGUS1.3c		X
				CucpepGUS1.4		X
				CucpepGUS3.1a	X
				CucpepGUS3.1b	X
				CucpepGUS3.1c	X
				CucpepGUS3.1d	X
				CucpepGUS4			X
			Momordica charantia	MomchaGUS1.1		X
				MomchaGUS1.2		X
				MomchaGUS1.3a		X
				MomchaGUS1.3b		X
				MomchaGUS1.4		X
				MomchaGUS3.1	X
				MomchaGUS4			X
	Fabales	Fabaceae	Abrus precatorius	AbrpreGUS1.1		X
				AbrpreGUS1.2		X
				AbrpreGUS3.1a	X
				AbrpreGUS3.1b	X
			Arachis duranensis	AradurGUS1.1		X
				AradurGUS1.2		X
				AradurGUS3.1a	X
				AradurGUS3.1b	X
				AradurGUS4.a			X
				AradurGUS4.b			X
				AradurGUS4.c			X
				AradurGUS4.d			X
			Cajanus cajan	CajcajGUS1.1		X
				CajcajGUS1.2		X
				CajcajGUS3.1a	X
				CajcajGUS3.1b	X
				CajcajGUS3.1c	X
				CajcajGUS4.a			X
				CajcajGUS4.b			X
				CajcajGUS4.c			X
			Cicer arietinum	CicariGUS1.1		X
				CicariGUS1.2		X
				CicariGUS3.1a	X
				CicariGUS3.1b	X
			Glycine max	GlymaxGUS1.1a		X
				GlymaxGUS1.1b		X
				GlymaxGUS1.2a		X
				GlymaxGUS1.2b		X
				GlymaxGUS1.2c		X
				GlymaxGUS3.1a	X
				GlymaxGUS3.1b	X
				GlymaxGUS3.1c	X
				GlymaxGUS3.1d	X
				GlymaxGUS4.a			X
				GlymaxGUS4.b			X
				GlymaxGUS4.c			X
			Lupinus angustifolius	LupangGUS1.1a		X
				LupangGUS1.1b		X
				LupangGUS1.2		X
				LupangGUS3.1a	X
				LupangGUS3.1b	X
				LupangGUS3.1c	X
				LupangGUS3.1d	X
				LupangGUS3.1e	X
				LupangGUS4			X
			Medicago truncatula	MedtruGUS1.1		X
				MedtruGUS1.2a		X
				MedtruGUS1.2b		X
				MedtruGUS1.2c		X
				MedtruGUS3.1a	X
				MedtruGUS3.1b	X
				MedtruGUS3.1c	X
				MedtruGUS4			X
			Phaseolus vulgaris	PhavulGUS1.1		X
				PhavulGUS1.2		X
				PhavulGUS3.1a	X
				PhavulGUS3.1b	X
				PhavulGUS4			X
			Vigna angularis	VigangGUS1.1		X
				VigangGUS1.2		X
				VigangGUS3.1	X
				VigangGUS4			X
			Vigna radiata	VigradGUS1.1		X
				VigradGUS1.2		X
				VigradGUS3.1a	X
				VigradGUS3.1b	X
				VigradGUS3.1c	X
				VigradGUS4			X
	Fagales	Fagaceae	Quercus suber	QuesubGUS1.a		X
				QuesubGUS1.b		X
				QuesubGUS3.1	X
				QuesubGUS3.2a	X
				QuesubGUS3.2b	X
	Gentianales	Rubiaceae	Coffea arabica	CofaraGUS1.a		X
				CofaraGUS1.b		X
				CofaraGUS3.1a	X
				CofaraGUS3.1b	X
				CofaraGUS3.2a	X
				CofaraGUS3.2b	X
				CofaraGUS4.a			X
				CofaraGUS4.b			X
			Coffea euglenoides	CofeugGUS1		X
				CofeugGUS3.1a	X
				CofeugGUS3.1b	X
				CofeugGUS3.2	X
				CofeugGUS4			X
	Juglandales	Juglandaceae	Juglans regia	JugregGUS1.a		X
				JugregGUS1.b		X												PIENO DI N
				JugregGUS3.1a	X
				JugregGUS3.1b	X
				JugregGUS3.1c	X
				JugregGUS3.1d	X
				JugregGUS3.1e	X
				JugregGUS3.1f	X
				JugregGUS3.2a	X
				JugregGUS3.2b	X
				JugregGUS3.2c	X
	Lamiales	Lamiaceae	Scutellaria baicalensis	ScubaiGUS3	X
		Oleaceae	Olea europaea	OleeurGUS1.a		X
				OleeurGUS1.b		X
				OleeurGUS3.1a	X
				OleeurGUS3.1b	X
				OleeurGUS3.2	X
		Pedaliaceae	Sesamum indicum	SesindGUS1		X
				SesindGUS3.1	X
				SesindGUS3.2	X
				SesindGUS4.a			X
				SesindGUS4.b			X
		Phrymaceae	Erythranthe guttata	ErygutGUS1		X
				ErygutGUS3.1a	X
				ErygutGUS3.1b	X
				ErygutGUS3.1c	X
				ErygutGUS3.1d	X
				ErygutGUS3.2	X
				ErygutGUS4.a			X
				ErygutGUS4.b			X
	Malpighiales	Euphorbiaceae	Jatropha curcas	JatcurGUS1		X
				JatcurGUS3.1	X
				JatcurGUS3.2	X
				JatcurGUS4.a			X
				JatcurGUS4.b			X
			Manihot esculenta	ManescGUS1.a		X
				ManescGUS1.b		X
				ManescGUS3.1a	X
				ManescGUS3.1b	X
				ManescGUS3.2	X
				ManescGUS4			X
			Ricinus communis	RiccomGUS1		X
				RiccomGUS3.1	X
				RiccomGUS3.2	X
				RiccomGUS4			X
		Linaceae	Linum usitatissimum	LinusiGUS1.a		X
				LinusiGUS1.b		X
				LinusiGUS1.c		X
				LinusiGUS1.d		X
				LinusiGUS3.1a	X
				LinusiGUS3.1b	X
				LinusiGUS3.1c	X
				LinusiGUS3.2a	X
				LinusiGUS3.2b	X
				LinusiGUS3.2c	X
				LinusiGUS3.2d	X
				LinusiGUS4.a			X
				LinusiGUS4.b			X
				LinusiGUS4.c			X
				LinusiGUS4.d			X
				LinusiGUS4.e			X
		Salicaceae	Populus euphratica	PopeupGUS1		X
				PopeupGUS3.1a	X
				PopeupGUS3.1b	X
				PopeupGUS3.2	X
				PopeupGUS4			X
			Populus trichocarpa	PoptriGUS1		X
				PoptriGUS3.1a	X
				PoptriGUS3.1b	X
				PoptriGUS3.2	X
				PoptriGUS4			X
			Salix purpurea	SalpurGUS1.a		X
				SalpurGUS1.b		X
				SalpurGUS3.1a	X
				SalpurGUS3.1b	X
				SalpurGUS3.2a	X
				SalpurGUS3.2b	X
				SalpurGUS4			X
	Malvales	Malvaceae	Durio zibethinus	DurzibGUS1.a		X
				DurzibGUS1.b		X
				DurzibGUS3.1a	X
				DurzibGUS3.1b	X
				DurzibGUS3.2a	X
				DurzibGUS3.2b	X
				DurzibGUS4			X
			Gossypium arboreum	GosarbGUS1.a		X
				GosarbGUS1.b		X
				GosarbGUS3.1	X
				GosarbGUS3.2	X
				GosarbGUS4.1a			X
				GosarbGUS4.1b			X
				GosarbGUS4.1c			X
				GosarbGUS4.2a			X
				GosarbGUS4.2b			X
				GosarbGUS4.2c			X
				GosarbGUS4.3a			X
				GosarbGUS4.3b			X
				GosarbGUS4.3c			X
			Gossypium hirsutum	GoshirGUS1.a		X
				GoshirGUS1.b		X
				GoshirGUS3.1a	X
				GoshirGUS3.1b	X
				GoshirGUS3.2a	X
				GoshirGUS3.2b	X
				GoshirGUS4.1a			X
				GoshirGUS4.1b			X
				GoshirGUS4.1c			X
				GoshirGUS4.1d			X
				GoshirGUS4.1e			X
				GoshirGUS4.1f			X
				GoshirGUS4.1g			X
				GoshirGUS4.1h			X
				GoshirGUS4.1i			X
				GoshirGUS4.1l			X
				GoshirGUS4.1m			X
				GoshirGUS4.1n			X
				GoshirGUS4.1o			X
				GoshirGUS4.2a			X
				GoshirGUS4.2b			X
				GoshirGUS4.2c			X
				GoshirGUS4.2d			X
				GoshirGUS4.2e			X
				GoshirGUS4.2f			X
				GoshirGUS4.3a			X
				GoshirGUS4.3b			X
				GoshirGUS4.3c			X
				GoshirGUS4.3d			X
				GoshirGUS4.3e			X
				GoshirGUS4.3f			X
			Gossypium raimondii	GosraiGUS1.a		X
				GosraiGUS1.b		X
				GosraiGUS3.1a	X
				GosraiGUS3.1b	X
				GosraiGUS3.2	X
				GosraiGUS4.1a			X
				GosraiGUS4.1b			X
				GosraiGUS4.1c			X
				GosraiGUS4.2a			X
				GosraiGUS4.2b			X											Eliminarlo
				GosraiGUS4.3a			X
				GosraiGUS4.3b			X
				GosraiGUS4.3c			X
				GosraiGUS4.3d			X
				GosraiGUS4.3e			X
			Herrania umbratica	HerumbGUS1		X
				HerumbGUS3.1	X
				HerumbGUS3.2	X
				HerumbGUS4			X
			Theobroma cacao	ThecacGUS1		X
				ThecacGUS3.1	X
				ThecacGUS3.2	X
				ThecacGUS4			X
	Myrtales	Myrtaceae	Eucalyptus grandis	EucgraGUS1.a		X
				EucgraGUS1.b		X
				EucgraGUS3.1a	X
				EucgraGUS3.2a	X
				EucgraGUS3.2b	X
				EucgraGUS3.2c	X
				EucgraGUS4.a			X
				EucgraGUS4.b			X
	Rosales	Moraceae	Morus notabilis	MornotGUS1		X
				MornotGUS3.1	X
				MornotGUS3.2	X
				MornotGUS4			X
		Rhamnaceae	Ziziphus jujuba	ZizjujGUS1		X
				ZizjujGUS3.2a	X
				ZizjujGUS3.2b	X
				ZizjujGUS4.a			X
				ZizjujGUS4.b			X
				ZizjujGUS4.c			X
				ZizjujGUS4.d			X
		Rosaceae	Fragaria vesca	FravesGUS1		X
				FravesGUS3.1	X
				FravesGUS3.2	X
				FravesGUS4			X
			Malus domestica	MaldomGUS1.a		X
				MaldomGUS1.b		X
				MaldomGUS3.1a	X
				MaldomGUS3.1b	X
				MaldomGUS3.2	X
				MaldomGUS4			X
			Prunus mume	PrumumGUS1		X
				PrumumGUS3.1	X
				PrumumGUS3.2	X
				PrumumGUS4			X
			Prunus persica	PruperGUS1.a		X
				PruperGUS1.b		X
				PruperGUS3.1	X
				PruperGUS3.2	X
				PruperGUS4			X
	Sapindales	Rutaceae	Citrus clementina	CitcleGUS1		X
				CitcleGUS3.1	X
				CitcleGUS3.2	X
				CitcleGUS4			X
			Citrus sinensis	CitsinGUS1		X
				CitsinGUS3.1	X
				CitsinGUS3.2	X
				CitsinGUS4			X
	Solanales	Convolvulaceae	Ipomoea nil	IponilGUS1.a		X
				IponilGUS1.b		X
				IponilGUS3.1a	X
				IponilGUS3.1b	X
				IponilGUS4			X
		Solanaceae	Capsicum annuum	CapannGUS1.1		X
				CapannGUS1.2		X
				CapannGUS3.1	X
				CapannGUS3.2	X
			Nicotiana attenuata	NicattGUS1.1		X
				NicattGUS1.2		X
				NicattGUS3.1	X
				NicattGUS3.2	X
				NicattGUS4			X
			Nicotiana sylvestris	NicsylGUS1.1		X
				NicsylGUS1.2		X
				NicsylGUS3.1	X
				NicsylGUS3.2	X
				NicsylGUS4			X
			Nicotiana tabacum	NictabGUS1.1a		X
				NictabGUS1.1b		X
				NictabGUS1.2a		X
				NictabGUS1.2b		X
				NictabGUS3.1a	X
				NictabGUS3.1b	X
				NictabGUS3.2a	X
				NictabGUS3.2b	X
				NictabGUS4.a			X
				NictabGUS4.b			X
			Nicotiana tomentosiformis	NictomGUS1.1		X
				NictomGUS1.2		X
				NictomGUS3.1	X
				NictomGUS3.2	X
				NictomGUS4			X
			Solanum lycopersicum	SollycGUS1.1		X
				SollycGUS1.2		X
				SollycGUS3.1	X
				SollycGUS3.2	X
				SollycGUS4			X
			Solanum pennellii	SolpenGUS1.1		X
				SolpenGUS1.2		X
				SolpenGUS3.1	X
				SolpenGUS3.2	X
				SolpenGUS4			X
			Solanum tuberosum	SoltubGUS1.1		X
				SoltubGUS1.2		X
				SoltubGUS3.1	X
				SoltubGUS3.2	X
				SoltubGUS4.a			X
				SoltubGUS4.b			X
	Vitales	Vitaceae	Vitis vinifera	VitvinGUS1		X
				VitvinGUS3.1	X
				VitvinGUS3.2a	X
				VitvinGUS3.2b	X
				VitvinGUS4			X
Monocot	Alismatales	Araceae	Spirodela polyrhiza	SpipolGUS1.a		X
				SpipolGUS1.b		X
				SpipolGUS1.c		X
				SpipolGUS3	X
	Arecales	Arecaceae	Elaeis guineensis	ElaguiGUS1.a		X
				ElaguiGUS1.b		X
				ElaguiGUS3.a	X
				ElaguiGUS3.b	X
				ElaguiGUS4.a			X
				ElaguiGUS4.b			X
			Phoenix dactylifera	PhodacGUS1		X
				PhodacGUS3.a	X
				PhodacGUS3.b	X
				PhodacGUS4.a			X
				PhodacGUS4.b			X
	Asparagales	Asparagaceae	Asparagus officinalis	AspoffGUS1.a		X
				AspoffGUS1.b		X
				AspoffGUS3.a	X
				AspoffGUS3.b	X
				AspoffGUS4			X
		Orchidaceae	Phalaenopsis equestris	PhaequGUS1.a		X
				PhaequGUS1.b		X
				PhaequGUS1.c		X
				PhaequGUS1.d		X
				PhaequGUS3.a	X
				PhaequGUS3.b	X
				PhaequGUS4			X
	Poales	Bromeliaceae	Ananas comosus	AnacomGUS1.1		X
				AnacomGUS1.2		X
				AnacomGUS3.a	X
				AnacomGUS3.b	X
				AnacomGUS3.c	X
				AnacomGUS4.a			X
				AnacomGUS4.b			X
		Poaceae	Brachypodium distachyon	BradisGUS1.1		X
				BradisGUS1.2		X
				BradisGUS3.1	X
				BradisGUS3.2	X
			Hordeum vulgare	HorvulGUS1.1		X
				HorvulGUS1.2a		X
				HorvulGUS1.2b		X
				HorvulGUS1.2c		X
				HorvulGUS3.1	X
				HorvulGUS3.2	X
			Oryza brachyantha	OrybraGUS1.1		X
				OrybraGUS1.2		X
				OrybraGUS3.1	X
				OrybraGUS3.2	X
				OrybraGUS4			X
			Oryza sativa japonica	OrysatGUS1.1		X
				OrysatGUS1.2		X
				OrysatGUS3.1	X
				OrysatGUS3.2	X
				OrysatGUS4			X
			Panicum hallii	PanhalGUS1.1		X
				PanhalGUS1.2		X
				PanhalGUS3.1	X
				PanhalGUS3.2	X
			Panicum virgatum	PanvirGUS1.1a		X
				PanvirGUS1.1b		X
				PanvirGUS1.2a		X
				PanvirGUS1.2b		X
				PanvirGUS3.1a	X
				PanvirGUS3.1b	X
				PanvirGUS3.2a	X
				PanvirGUS3.2b	X
			Setaria italica	SetitaGUS1.1		X
				SetitaGUS1.2		X
				SetitaGUS3.1	X
				SetitaGUS3.2	X
			Sorghum bicolor	SorbicGUS1.1		X
				SorbicGUS1.2		X
				SorbicGUS3.1	X
				SorbicGUS3.2	X
			Zea mays	ZeamaiGUS1.1		X
				ZeamaiGUS1.2a		X
				ZeamaiGUS1.2b		X
				ZeamaiGUS3.1a	X
				ZeamaiGUS3.1b	X
				ZeamaiGUS3.2a	X
				ZeamaiGUS3.2b	X
	Zingiberales	Musaceae	Musa acuminata	MusacuGUS1.a		X
				MusacuGUS1.b		X
				MusacuGUS3.a	X
				MusacuGUS3.b	X
				MusacuGUS4.a			X
				MusacuGUS4.b			X
