# Supplementary material for: A Study of GUS Expression in Arabidopsis as a Tool for the Evaluation of Gene Evolution, Function and the Role of Expression Derived from Gene Duplication
Source: Plants (Basel). 2023 May 22;12(10):2051. doi: 10.3390/plants12102051 (PMC10221982; doi:10.3390/plants12102051)
Supplement: Supplementary file 1 [file plants-12-02051-s001.zip › Table S2.xlsx]

## Sheet: Table S1
Main Phylum	Order	Family	Species	Database	Name	Registration number	Chromosome	Locus	N° nucleotides	Used gene name abbreviation
Briophyta	Funariales	Funariaceae	Physcomitrella patens	NCBI	Hep 3	XM_024530434.1	10	LOC112287451	1653	PhypatGUS1.a
					Hep 3	XM_024534540.1	12	LOC112289377	1689	PhypatGUS1.b
					Hep 3	XM_024504658.1	22	LOC112274848	1701	PhypatGUS2
					Hep 3	XM_024528882.1	9	LOC112286717	1737	PhypatGUS3
Lycophyta	Selaginellales	Selaginellaceae	Selaginella moellendorfii	NCBI	Hep 3	XM_024681871.1	U	LOC9638352	1545	SelmoeGUS1.a
					Hep 3	XM_002980567.2	U	LOC9655923	1544	SelmoeGUS1.b
					Hep 3	XM_024664994.1	U	LOC9635471	1623	SelmoeGUS2.a
					Hep 3	XM_024664910.1	U	LOC9635109	1620	SelmoeGUS2.b
					Hep 3	XM_024681714.1	U	LOC9638538	1587	SelmoeGUS3.a
					Hep 3	XM_024685482.1	U	LOC112350035	1587	SelmoeGUS3.b
Ancestral Angiosperms	Amborellales	Amborellaceae	Amborella trichopoda	NCBI	HEP 1	XM_006836978.3	U	LOC18427936	1659	AmbtriGUS1
					HEP 3	XM_006852774.3	U	LOC18442559	1635	AmbtriGUS3
					HEP 2	XM_006836979.2	U	LOC18427937	1575	AmbtriGUS4
Basal Eudicot	Proteales	Nelumbonaceae	Nelumbo nucifera	NCBI	Hep 1	XM_010260786.2	U	LOC104598612	1619	NelnucGUS1.a
					Hep 1	XM_010259847.2	U	LOC104598002	1614	NelnucGUS1.b
					Hep 3	XM_010251972.2	U	LOC104592548	1656	NelnucGUS3.a
					Hep 3	XM_010248384.2	U	LOC104589908	342	NelnucGUS3.b
	Ranunculales	Papaveraceae	Papaver somniferum	NCBI	Hep 1	XM_026549435.1	7	LOC113300231	1626	PapsomGUS1.a
					Hep 1	XM_026587427.1	U	LOC113343128	1623	PapsomGUS1.b
					Hep 3	XM_026593918.1	2	LOC113349882	1635	PapsomGUS3.a
					Hep 3	XM_026567729.1	10	LOC113319478	1620	PapsomGUS3.b
					Hep 1	XM_026522480.1	4	LOC113272674	1563	PapsomGUS4.a
					Hep 1	XM_026527840.1	5	LOC113279136	1722	PapsomGUS4.b
		Ranunculaceae	Aquilegia caerulea	Phytozome	Hep-related	Aqcoe3G358400.1	U		1620	AqucaeGUS1
					Hep 3	Aqcoe6G303000.1	U		1650	AqucaeGUS3
					Hep-related	Aqcoe3G358500.1	U		1641	AqucaeGUS4
Eudicot	Apiales	Apiaceae	Daucus carota	Phytozome		DCAR_031669	U		1623	DaucarGUS1.a
						DCAR_026017	U		804	DaucarGUS1.b
						DCAR_009338	U		1632	DaucarGUS3.1a
						DCAR_017772	U		1662	DaucarGUS3.1b
						DCAR_014916	U		3861	DaucarGUS3.1c
						DCAR_004506	U		1425	DaucarGUS4.a
						DCAR_006125	U		1206	DaucarGUS4.b
						DCAR_023809	U		2478	DaucarGUS4.c
						DCAR_004351	U		2259	DaucarGUS4.d
						DCAR_004510	U		1566	DaucarGUS4.e
	Asterales	Asteraceae	Cynara cardunculus var scolymus	NCBI	Hep 2	XM_025115077.1	LG 3	LOC112509880	1629	CyncarGUS1.a
					Hep 1	XM_025116833.1	LG 4	LOC112511274	1617	CyncarGUS1.b
					Hep 3	XM_025123881.1	LG 8	LOC112516687	1623	CyncarGUS3.1a
					Hep 3	XM_025111773.1	LG 2	LOC112507267	1644	CyncarGUS3.1b
					Hep 3	XM_025128186.1	LG 10	LOC112519873	1638	CyncarGUS3.1c
					Hep 3	XM_025130583.1	LG 11	LOC112521617	1665	CyncarGUS3.2a
					Hep 3	XM_025128503.1	LG 10	LOC112520204	1704	CyncarGUS3.2b
			Helianthus annuus	NCBI	Hep 1	XM_022156843.1	Linkage group 2	LOC110912161	1629	HelannGUS1.a
					Hep 1	XM_022161862.1	Linkage group 2	LOC110917272	1617	HelannGUS1.b
					Hep 3	XM_022134440.1	Linkage group 10	LOC110886626	1641	HelannGUS3.1a
					Hep 3	XM_022114959.1	Linkage group 6	LOC110865632	1608	HelannGUS3.1b
					Hep 3	XM_022125508.1	Linkage group 9	LOC110877363	1623	HelannGUS3.1c
					Hep 3	XM_022141068.1	Linkage group 12	LOC110893915	1662	HelannGUS3.1d
					Hep 3	XM_022131128.1	Linkage group 210	LOC110883341	339	HelannGUS3.1e
					Hep 3	XM_022161906.1	Linkage group 16	LOC110917330	333	HelannGUS3.1f
					hep 3	XM_022186510.1	Linkage group 6	LOC110944865	1080	HelannGUS3.1g
					Hep 3	XM_022145357.1	Linkage group 13	LOC110898566	1659	HelannGUS3.2
			Lactuca Sativa	NCBI	hep 2	XM_023885155.1	U	LOC111889027	1620	LacsatGUS1.a
					Hep 2	XM_023906322.1	U	LOC111910485	1617	LacsatGUS1.b
					Hep 3	XM_023878294.1	U	LOC111881906	1650	LacsatGUS3.1a
					Hep 3	XM_023904187.1	U	LOC111908364	1581	LacsatGUS3.1b
					Hep 3	XM_023878620.1	U	LOC111882268	1629	LacsatGUS3.1c
					Hep 3	XM_023891253.1	U	LOC111895156	1671	LacsatGUS3.2a
					Hep 3	XM_023905701.1	U	LOC111909925	1191	LacsatGUS3.2b
	Bassicales	Brassicaceae	Arabidopsis halleri	Phytozome	Baicalanase	Araha.3182s0008.1 CDS	U		1380	ArahalGUS1
					Hep 1	Araha.7837s0010.1 CDS	U		1629	ArahalGUS2
					Hep 3	Araha.22283s0001.1 CDS	U		1611	ArahalGUS3.1
			Arabidopsis lyrata	NCBI	Hep 2	XM_021015548.1	U	LOC9300803	1614	AralyrGUS1
					Hep 1	XM_021021907.1	U	LOC9309395	1629	AralyrGUS2
					Hep 3	XM_002870363.2	U	LOC9304475	1611	AralyrGUS3.1
			Arabidopsis thaliana	NCBI	GUS1	NM_125518.5	5	GUS1	1620	ArathaGUS1
					GUS2	NM_120865.5	5	GUS2	1632	ArathaGUS2
					GUS3	NM_180762.3	5	GUS3	1611	ArathaGUS3.1
			Boechera stricta	Phytozome	Baicalinase	Bostr.26833s0114.1	U		1611	BoestrGUS1
					Baicalinase	Bostr.13129s0185.1	U		1656	BoestrGUS2
					Hep 3	Bostr.29044s0104.1	U		1611	BoestrGUS3.1
			Brassica napus	NCBI	Hep 2	XM_022705931.1	C7	LOC106411460	1626	BranapGUS1.a
					Hep 2	XM_013881485.2	A3	LOC106439933	1686	BranapGUS1.b
					Hep 2	XM_022716679.1	A3	LOC106442442	1086	BranapGUS1.c
					Hep 1	XM_013860182.2	A10	LOC106419402	1635	BranapGUS2.a
					Hep 1	XM_013887794.2	C9	LOC106446111	1632	BranapGUS2.b
					Hep 3	XM_013859509.2	A8	LOC106418750	1611	BranapGUS3.1a
					Hep 3	XM_013891288.2	C8	LOC106449539	1611	BranapGUS3.1b
					Hep 3	XM_013831558.2	C9	LOC106390991	1203	BranapGUS3.1c
			Brassica oleracea	NCBI	Hep 2	XM_013742835.1	C7	LOC106306275	1599	BraoleGUS1
					Hep 1	XM_013756991.1	C9	LOC106318846	1635	BraoleGUS2
					Hep 3	XM_013749092.1	C8	LOC106311798	1611	BraoleGUS3.1
			Brassica rapa	NCBI	Hep 1	XM_009138208.2	A3	LOC103860580	1626	BrarapGUS1
					Hep 3	XM_009124157.2	A10	LOC103847113	1635	BrarapGUS2
					Hep 3	XM_009109814.2	A8	LOC103833744	1611	BrarapGUS3.1
			Camelina sativa	NCBI	Hep 2	XM_010485487.2	18	LOC104762235	1620	CamsatGUS1.a
					Hep 2	XM_010458767.2	2	LOC104738603	1617	CamsatGUS1.b
					Hep 2	XM_010445636.2	11	LOC104726711	1617	CamsatGUS1.c
					Hep 1	XM_010493098.2	20	LOC104768989	1656	CamsatGUS2.a
					Hep 1	XM_010424866.2	8	LOC104708318	1500	CamsatGUS2.b
					Hep 1	XM_010454448.2	13	LOC104734801	1656	CamsatGUS2.c
					Hep 3	XM_010452039.2	12	LOC104732492	1611	CamsatGUS3.1a
					Hep 3	XM_010442388.2	11	LOC109124769	1611	CamsatGUS3.1b
					Hep 3	XM_010437090.2	10	LOC104723958	909	CamsatGUS3.1c
			Capsella grandiflora	Phytozome	Baicalinase	Cagra.0542s0018.1	U		1620	CapgraGUS1
					Baicalinase	Cagra.2925s0008.1	U		1653	CapgraGUS2
					Hep 3	Cagra.17944s0004.1	U		1620	CapgraGUS3.1
			Capsella rubella	NCBI	Hep 2	XM_006281856.2	U	LOC17876259	1620	CaprubGUS1
					Hep 1	XM_023780946.1	U	LOC17882401	1653	CaprubGUS2
					Hep 3	XM_006283421.2	U	LOC17879794	1635	CaprubGUS3.1
			Eutrema salsugineum	NCBI	Hep 2	XM_006394462.2	U	LOC18011808	1623	EutsalGUS1
					Hep 1	XM_006399202.2	U	LOC18016633	1632	EutsalGUS2
					Hep 3	XM_006403037.2	U	LOC18020420	1605	EutsalGUS3.1
		Caricaceae	Carica papaya	NCBI	Hep 2	XM_022041303.1	U	LOC110813997	1245	CarpapGUS1
					Hep 3	XM_022056723.1	U	LOC110826122	1647	CarpapGUS3.1
					Hep 3	XM_022032056.1	U	LOC110807038	1500	CarpapGUS3.2
					Hep 1	XM_022042471.1	U	LOC110814890	1593	CarpapGUS4.a
					Hep 1	XM_022042474.1	U	LOC110814892	1593	CarpapGUS4.b
					Hep2	XM_022055186.1	U	LOC110824651	629	CarpapGUS4.c
		Cleomaceae	Tarenaya hassleriana	NCBI	Hep 1	XM_010547870.2	U	LOC104818330	1617	TarhasGUS1
					Hep 3	XM_010534814.2	U	LOC104808955	1644	TarhasGUS3.1
					Hep 2	XM_010554497.2	U	LOC104823068	1556	TarhasGUS4
	Cariophyllales	Amaranthaceae	Amaranthus hypochondriacus	Phytozome	Hep 1	AHYPO_011109-RA	U		1494	AmahypGUS1
					Hep 3	AHYPO_020971-RA	U		1635	AmahypGUS3.1
					Hep 3	AHYPO_012976-RA	U		1479	AmahypGUS3.2
		Chenopodiaceae	Beta vulgaris	NCBI	Hep 2	XM_010680124.2	5	LOC104893978	1635	BetvulGUS1
					Hep 3	XM_010689563.2	8	LOC104901937	1641	BetvulGUS3.1
					Hep 3	XM_010667214.2	2	LOC104882804	1632	BetvulGUS3.2a
					Hep 3	XM_010690135.1	8	LOC104902375	1380	BetvulGUS3.2b
			Chenopodium quinoa	NCBI	Hep 1	XM_021905863.1	U	LOC110726389	1629	ChequiGUS1.a
					Hep 2	XM_021878234.1	U	LOC110700661	1629	ChequiGUS1.b
					Hep 3	XM_021886136.1	U	LOC110708041	1626	ChequiGUS3.1a
					Hep 3	XM_021904994.1	U	LOC110725531	1625	ChequiGUS3.1b
					Hep 3	XM_021913693.1	U	LOC110733623	1635	ChequiGUS3.2a
					Hep 3	XM_021883351.1	U	LOC110705461	1305	ChequiGUS3.2b
					Hep 1	XM_021901403.1	U	LOC110722142	1623	ChequiGUS4.a
					Hep 1	XM_021862185.1	U	LOC110685651	1623	ChequiGUS4.b
			Spinacia oleracea	NCBI	Hep 2	XM_022005233.1	U	LOC110799945	1635	SpioleGUS1
					Hep3	XM_021994062.1	U	LOC110789406	1632	SpioleGUS3.1
					Hep 3	XM_022006457.1	U	LOC110801137	1602	SpioleGUS3.2
	Cucurbitales	Cucurbitaceae	Cucumis melo	NCBI	Hep 1	XM_008448967.2	U	LOC103489677	1611	CucmelGUS1.1
					Hep 1	XM_008455023.2	U	LOC10349021	1623	CucmelGUS1.2
					Hep 2	XM_017048195.1	U	LOC103504453	769	CucmelGUS1.3
					Hep 2	XM_008440701.1	U	LOC103483878	1551	CucmelGUS1.4
					Hep 3	XM_008459037.2	U	LOC103496979	1617	CucmelGUS3.1
					Hep 1	XM_008448197.2	U	LOC103489169	1554	CucmelGUS4
			Cucumis sativus	NCBI	Hep 1	XM_004137374.2	1	LOC101220813	1611	CucsatGUS1.1
					Hep 1	XM_011661983.1	1	LOC101205085	1623	CucsatGUS1.2
					Hep 1	XM_004140327.1	5	LOC101212628	1587	CucsatGUS1.3a
					Hep 1	XM_004146495.1	4	LOC101215378	1395	CucsatGUS1.3b
					Hep 2	XM_004134449.2	3	LOC101213640	1551	CucsatGUS1.4
					Hep 3	XM_004139233.2	2	LOC101213905	1620	CucsatGUS3.1
					Hep 1	XM_011657955.1	5	LOC101214214	1545	CucsatGUS4
			Cucurbita maxima	NCBI	Hep 1	XM_023142361.1	U	LOC111492865	1611	CucmaxGUS1.1
					Hep 1	XM_023116773.1	U	LOC111471079	1623	CucmaxGUS1.2
					Hep 1	XM_023115829.1	U	LOC111470271	1617	CucmaxGUS1.3a
					Hep 1	XM_023110751.1	U	LOC111466170	1581	CucmaxGUS1.3b
					Hep 1	XM_023110752.1	U	LOC111466171	1512	CucmaxGUS1.3c
					Hep 1	XM_023110753.1	U	LOC111466172	1194	CucmaxGUS1.3d
					Hep 1	XM_023123982.1	U	LOC111479365	1599	CucmaxGUS1.4
					Hep 3	XM_023143530.1	U	LOC111493713	1647	CucmaxGUS3.1a
					Hep 3	XM_023109897.1	U	LOC111465495	1635	CucmaxGUS3.1b
					Hep 1	XM_023128380.1	U	LOC111482540	1554	CucmaxGUS4
			Cucurbita moschata	NCBI	Hep 1	XM_023093368.1	U	LOC111452576	1611	CucmosGUS1.1
					Hep 1	XM_023077676.1	U	LOC111440858	1623	CucmosGUS1.2
					Hep 1	XM_023090471.1	U	LOC111450381	1482	CucmosGUS1.3a
					Hep 1	XM_023069208.1	U	LOC111432361	1581	CucmosGUS1.3b
					Hep 1	XM_023085590.1	U	LOC111446673	1617	CucmosGUS1.3c
					Hep 1	XM_023100318.1	U	LOC111457886	1488	CucmosGUS1.4
					Hep 3	XM_023090384.1	U	LOC111450316	1653	CucmosGUS3.1a
					Hep 3	XM_023082399.1	U	LOC111444334	1640	CucmosGUS3.1b
					Hep 1	XM_023101592.1	U	LOC111458782	1551	CucmosGUS4
			Cucurbita pepo	NCBI	Hep 1	XM_023667566.1	LG02	LOC111787560	1610	CucpepGUS1.1
					Hep 1	XM_023675393.1	LG04	LOC111793488	1623	CucpepGUS1.2
					Hep 1	XM_023684282.1	LG08	LOC111800538	1482	CucpepGUS1.3a
					Hep 1	XM_023662290.1	LG19	LOC111781603	1065	CucpepGUS1.3b
					Hep 1	XM_023684279.1	LG08	LOC111800534	1617	CucpepGUS1.3c
					Hep 1	XM_023673140.1	LG03	LOC111791689	1599	CucpepGUS1.4
					Hep 3	XM_023690373.1	LG11	LOC111805339	1652	CucpepGUS3.1a
					Hep 1	XM_023681743.1	LG07	LOC111798526	1641	CucpepGUS3.1b
					Hep 3	XM_023666165.1	U	LOC111785777	484	CucpepGUS3.1c
					hep 3	XM_023666091.1	U	LOC111785709	590	CucpepGUS3.1d
					Hep 1	XM_023657296.1	LG01	LOC111777618	1554	CucpepGUS4
			Momordica charantia	NCBI	Hep 1	XM_022281757.1	U	LOC111008890	1605	MomchaGUS1.1
					Hep 1	XM_022278908.1	U	LOC111006827	1623	MomchaGUS1.2
					Hep 1	XM_022302132.1	U	LOC111024442	1557	MomchaGUS1.3a
					Hep 2	XM_022282364.1	U	LOC111009315	1389	MomchaGUS1.3b
					Hep 1	XM_022282070:1	U	LOC111009126	1560	MomchaGUS1.4
					Hep 3	XM_022287338.1	U	LOC111013018	1614	MomchaGUS3.1
					Hep 2	XM_022295380.1	U	LOC111019094	1559	MomchaGUS4
	Fabales	Fabaceae	Abrus precatorius	NCBI	Hep 1	XM_027475845.1	U	LOC113847019	1644	AbrpreGUS1.1
					Hep 1	XM_027475385.1	U	LOC113846764	1653	AbrpreGUS1.2
					Hep 3	XM_027512621.1	U	LOC113874397	1619	AbrpreGUS3.1a
					Hep 3	XM_027476913.1	U	LOC113847674	1574	AbrpreGUS3.1b
			Arachis duranensis	NCBI	Hep 2	XM_016087730.2	A01	LOC107468441	1650	AradurGUS1.1
					Hep 1	XM_016082334.2	A08	LOC107463529	1644	AradurGUS1.2
					Hep 3	XM_021138548.1	A03	LOC107479641	1038	AradurGUS3.1a
					Hep 3	XM_016079970.2	A01	LOC107461469	1569	AradurGUS3.1b
					Hep 2	XM_016103605.2	A04	LOC107483006	1608	AradurGUS4.a
					Hep 2	XM_021130308.1	A09	LOC107467610	1607	AradurGUS4.b
					Hep 2	XM_016086744.2	A09	LOC107467607	1608	AradurGUS4.c
					Hep 2	XM_021126916.1	A07	LOC110273829	1824	AradurGUS4.d
			Cajanus cajan	NCBI	Hep 1	XM_020372310.1	11	LOC109809088	1644	CajcajGUS1.1
					Hep 1	XM_020371383.1	11	LOC109808388	1641	CajcajGUS1.2
					Hep 3	XM_020351360.1	U	LOC109791987	1620	CajcajGUS3.1a
					Hep 3	XM_020371822.1	11	LOC109808708	1578	CajcajGUS3.1b
					Hep 3	XM_020350191.1	U	LOC109790939	1617	CajcajGUS3.1c
					Hep 2	XM_020361115.1	6	LOC109800324	1557	CajcajGUS4.a
					Hep 2	XM_020382346.1	U	LOC109817145	1560	CajcajGUS4.b
					Hep 1	XM_020381259.1	U	LOC109816308	708	CajcajGUS4.c
			Cicer arietinum	NCBI	Hep 1	XM_004508644.3	Ca7	LOC101493679	1677	CicariGUS1.1
					Hep 1	XM_012715476.2	Ca5	LOC101494689	1659	CicariGUS1.2
					Hep 3	XM_004488460.3	Ca1	LOC101492700	1611	CicariGUS3.1a
					Hep 3	XM_004508362.3	Ca7	LOC101512767	1584	CicariGUS3.1b
			Glycine max	NCBI	Hep 2	XM_006579462.3	5	LOC100782283	1644	GlymaxGUS1.1a
					Hep 1	XM_006600498.3	17	LOC100792792	1644	GlymaxGUS1.1b
					Heo 1	XM_006578494.2	4	LOC100807012	1644	GlymaxGUS1.2a
					Hep 1	XM_014776587.2	6	LOC100806170	1644	GlymaxGUS1.2b
					Hep 2	XM_006590079.2	10	LOC100813746	627	GlymaxGUS1.2c
					Hep 3	XM_003546530.4	15	LOC100802477	1617	GlymaxGUS3.1a
					Hep 3	NM_001255040.1	9	LOC100792087	1578	GlymaxGUS3.1b
					Hep 3	XM_014762034.2	9	LOC100791916	1617	GlymaxGUS3.1c
					Hep 3	XM_003542611.4	13	LOC100778008	1575	GlymaxGUS3.1d
					Hep 2	XM_006574867.3	2	LOC100804120	1542	GlymaxGUS4.a
					Hep 2	XM_014773009.2	2	LOC106797823	1521	GlymaxGUS4.b
					Hep.2	XM_014766548.2	2	LOC100803057	1557	GlymaxGUS4.c
			Lupinus angustifolius	NCBI	Hep 1	XM_019583212.1	LG01	LOC109344408	1640	LupangGUS1.1a
					Hep 2	XM_019606938.1	LG12	LOC109361472	1437	LupangGUS1.1b
					Hep 1	XM_019561989.1	LG15	LOC109328497	1764	LupangGUS1.2
					Hep 3	XM_019561958.1	LG15	LOC109328476	1626	LupangGUS3.1a
					Hep 3	XM_019597422.1	LG01	LOC109354727	1587	LupangGUS3.1b
					Hep 3	XM_019607860.1	LG12	LOC109362217	1569	LupangGUS3.1c
					Hep 3	XM_019585366.1	LG01	LOC109346015	1578	LupangGUS3.1d
					Hep 3	XM_019585387.1	LG01	LOC109346028	1053	LupangGUS3.1e
					Hep 2	XM_019604269.1	LG11	LOC109359565	1566	LupangGUS4
			Medicago truncatula	NCBI	Hep 1	XM_013602505.2	4	LOC25493866	1646	MedtruGUS1.1
					Hep 1	XM_024779910.1	3	LOC25488662	1587	MedtruGUS1.2a
					Hep 2	XM_024779914.1	3	LOC25488661	1563	MedtruGUS1.2b
					Hep 2	XM_013603595.2	3	LOC25488660	1563	MedtruGUS1.2c
					Hep 3	XM_013608436.2	2	LOC25488361	1613	MedtruGUS3.1a
					Hep 3	XM_003609426.3	4	LOC11437772	1589	MedtruGUS3.1b
					Hep 3	XM_024780797.1	4	LOC11438182	660	MedtruGUS3.1c
					Hep 2	XM_003613964.3	5	LOC11413278	1515	MedtruGUS4
			Phaseolus vulgaris	NCBI		XM_007155200.1	3	PHAVU_003G186600g	1641	PhavulGUS1.1
						XM_007157587.1	2	PHAVU_002G087100g	830	PhavulGUS1.2
						XM_007138413.1	9	PHAVU_009G212400g	1611	PhavulGUS3.1a
						XM_007155022.1	3	PHAVU_003G171800g	1574	PhavulGUS3.1b
						XM_007157517.1	2	PHAVU_002G081000g	1548	PhavulGUS4
			Vigna angularis	NCBI	hep 1	XM_017570768.1	1	LOC108334817	1647	VigangGUS1.1
					Hep 1	XM_017584383.1	10	LOC108345696	1641	VigangGUS1.2
					Hep 3	XM_017567217.1	4	LOC108332102	1617	VigangGUS3.1
					Hep 2	XM_017579252.1	9	LOC108341585	1545	VigangGUS4
			Vigna radiata	NCBI	Hep 1	XM_022783627.1	7	LOC106766847	1647	VigradGUS1.1
					Hep 1	XM_014640381.2	3	LOC106757654	1641	VigradGUS1.2
					Hep 3	XM_014642905.2	5	LOC106759630	1617	VigradGUS3.1a
					Hep 3	XM_014650407.2	7	LOC106765702	1575	VigradGUS3.1b
					Hep 3	XM_014667409.2	U	LOC106779320	1011	VigradGUS3.1c
					Hep 2	XM_022778239.1	U	LOC106755278	1542	VigradGUS4
	Fagales	Fagaceae	Quercus suber	NCBI	Hep 1	XM_024062341.1	U	LOC112029650	1635	QuesubGUS1.a
					Hep 1	XM_024062340.1	U	LOC112029649	1619	QuesubGUS1.b
					Hep 3	XM_024073662.1	U	LOC112040761	1602	QuesubGUS3.1
					Hep 3	XM_024021180.1	U	LOC111989393	1652	QuesubGUS3.2a
					Hep 3	XM_024017242.1	U	LOC111985586	1713	QuesubGUS3.2b
	Gentianales	Rubiaceae	Coffea arabica	NCBI	Hep 2	XM_027269483.1	4e	LOC113741841	1608	CofaraGUS1.a
					Hep 2	XM_027267726.1	4c	LOC113740196	1608	CofaraGUS1.b
					Hep 3	XM_027215482.1	6e	LOC113696125	1632	CofaraGUS3.1a
					Hep 3	XM_027211460.1	6c	LOC113692863	1632	CofaraGUS3.1b
					Hep 3	XM_027228859.1	8c	LOC113706830	1671	CofaraGUS3.2a
					Hep 3	XM_027224789.1	8e	LOC113703431	1671	CofaraGUS3.2b
					Hep 1	XM_027241171.1	11c	LOC113716749	1569	CofaraGUS4.a
					Hep 2	XM_027242727.1	11e	LOC113717884	1557	CofaraGUS4.b
			Coffea euglenoides	NCBI	Hep 2	XM_027313901.1	4	LOC113769455	1608	CofeugGUS1
					Hep 3	XM_027319290.1	6	LOC113774690	1631	CofeugGUS3.1a
					Hep 3	XM_027328011.1	9	LOC113782100	423	CofeugGUS3.1b
					Hep 3	XM_027327558.1	8	LOC113781596	1671	CofeugGUS3.2
					Hep 2	XM_027298556.1	11	LOC113754201	1557	CofeugGUS4
	Juglandales	Juglandaceae	Juglans regia	NCBI	Hep 1	XM_018980315.1	U	LOC109002527	1476	JugregGUS1.a
					Hep 1	XM_018988675.1	U	LOC109008545	1479	JugregGUS1.b
					Hep 3	XM_018965140.1	U	LOC108990997	1629	JugregGUS3.1a
					Hep 3	XM_018961818.1	U	LOC108988534	576	JugregGUS3.1b
					Hep 3	XM_018984403.1	U	LOC109005442	1602	JugregGUS3.1c
					Hep 3	XM_018969068.1	U	LOC108993996	462	JugregGUS3.1d
					Hep 3	XM_018952414.1	U	LOC108981301	462	JugregGUS3.1e
					Hep 3	XM_018974295.1	U	LOC108997911	441	JugregGUS3.1f
					Hep 3	XM_018966669.1	U	LOC108992197	1215	JugregGUS3.2a
					Hep 3	XM_018980704.1	U	LOC109002802	1215	JugregGUS3.2b
					Hep 3	XM_018952973.1	U	LOC108981725	690	JugregGUS3.2c
	Lamiales	Lamiaceae	Scutellaria baicalensis	NCBI	SGUS mRNA for betagluc precursor	AB040072.1	-		1584	ScubaiGUS3
		Oleaceae	Olea europaea	NCBI	Hep 1	XM_022994691.1	23	LOC111372375	1629	OleeurGUS1.a
					Hep 1	XM_023027917.1	10	LOC111400505	951	OleeurGUS1.b
					Hep 3	XM_022989589.1	2	LOC111368355	1620	OleeurGUS3.1a
					Hep 3	XM_022986624.1	17	LOC111366012	1554	OleeurGUS3.1b
					Hep 3	XM_023025971.1	8	LOC111398847	1671	OleeurGUS3.2
		Pedaliaceae	Sesamum indicum	NCBI	Hep 1	XM_011074522.2	linkage group LG3	LOC105157963	1623	SesindGUS1
					Hep 3	XM_011080239.2	linkage group LG5	LOC105162244	1614	SesindGUS3.1
					hep 3	XM_011083229.2	linkage group LG6	LOC105164556	1650	SesindGUS3.2
					Hep 2	XM_011077352.2	linkage group LG4	LOC105160089	1569	SesindGUS4.a
					hep 2	XM_011072658.2	linkage group LG2	LOC105156507	1545	SesindGUS4.b
		Phrymaceae	Erythranthe guttata	NCBI	Hep 2	XM_012974439.1	U	LOC105951046	1641	ErygutGUS1
					Hep 3	XM_012984851.1	U	LOC105960660	1650	ErygutGUS3.1a
					Hep 3	XM_012980897.1	U	LOC105956987	873	ErygutGUS3.1b
					Hep 3	XM_012978701.1	U	LOC105954998	447	ErygutGUS3.1c
					Hep 3	XM_012980876.1	U	LOC105956966	861	ErygutGUS3.1d
					Hep 3	XM_013002387.1	U	LOC105977117	1686	ErygutGUS3.2
					Hep 2	XM_012999698.1	U	LOC105974584	1548	ErygutGUS4.a
					Hep 1	XM_012992026.1	U	LOC105967433	1560	ErygutGUS4.b
	Malpighiales	Euphorbiaceae	Jatropha curcas	NCBI	Hep 1	XM_020681899.1	U	LOC105640593	1620	JatcurGUS1
					Hep 3	XM_012225755.2	U	LOC105641248	1668	JatcurGUS3.1
					Hep 3	XM_020680678.1	U	LOC105637606	1716	JatcurGUS3.2
					Hep 2	XM_012212955.2	U	LOC105630955	1569	JatcurGUS4.a
					Hep 2	XM_012212357.1	U	LOC105630519	1562	JatcurGUS4.b
			Manihot esculenta	NCBI	Hep 1	XM_021760340.1	LG6	LOC110617506	1644	ManescGUS1.a
					Hep 1	XM_021736388.1	LG14	LOC110599811	1628	ManescGUS1.b
					Hep 3	XM_021779009.1	LG14	LOC110631248	1647	ManescGUS3.1a
					Hep 3	XM_021759216.1	LG6	LOC110616739	1635	ManescGUS3.1b
					Hep 3	XM_021750949.1	LG3	LOC110610876	1683	ManescGUS3.2
					Hep 2	XM_021762858.1	LG1	LOC110619421	1578	ManescGUS4
			Ricinus communis	NCBI	Hep 2	XM_015716563.2	U	LOC8284471	1620	RiccomGUS1
					Hep 3	XM_002533625.3	U	LOC8277627	1656	RiccomGUS3.1
					Hep 3	XM_002515432.3	U	LOC8259416	1623	RiccomGUS3.2
					Hep 1	XM_015728330.2	U	LOC8289141	1596	RiccomGUS4
		Linaceae	Linum Usitatissimum	Phytozome	Hep 1	Lus10021652	U		1623	LinusiGUS1.a
					Hep1	Lus10015737	U		1620	LinusiGUS1.b
					Hep 3	Lus10003468	U		1620	LinusiGUS1.c
					Hep 1	Lus10034707	U		1557	LinusiGUS1.d
					Hep 3	Lus10008038	U		1614	LinusiGUS3.1a
					Hep 3	Lus10038109	U		1614	LinusiGUS3.1b
					Hep 3	Lus10008823	U		1680	LinusiGUS3.1c
					Hep 3	Lus10001923	U		1437	LinusiGUS3.2a
					Hep	Lus10001952	U		984	LinusiGUS3.2b
					Hep	Lus10023219	U		558	LinusiGUS3.2c
					Hep	Lus10001922	U		366	LinusiGUS3.2d
					Hep	Lus10036962	U		1617	LinusiGUS4.a
					Hep	Lus10037110	U		1566	LinusiGUS4.b
					Hep	Lus10036963	U		1566	LinusiGUS4.c
					Hep	Lus10004664	U		1584	LinusiGUS4.d
					Hep	Lus10037109	U		1503	LinusiGUS4.e
		Salicaceae	Populus euphratica	NCBI	Hep 1	XM_011014777.1	U	LOC105117201	1620	PopeupGUS1
					Hep 3	XM_011019599.1	U	LOC105121093	1644	PopeupGUS3.1a
					hep 3	XM_011021938.1	U	LOC105122679	1680	PopeupGUS3.1b
					Hep 3	XM_011038302.1	U	LOC105134054	1562	PopeupGUS3.2
					Hep 2	XM_011014090.1	U	LOC105116645	1563	PopeupGUS4
			Populus trichocarpa	NCBI	Hep 1	XM_024586699.1	15	LOC7453857	1620	PoptriGUS1
					Hep 3	XM_006389343.2	18	LOC18111056	1644	PoptriGUS3.1a
					Hep 3	XM_006381021.2	6	LOC18099898	1689	PoptriGUS3.1b
					Hep 3	XM_002324842.3	18	LOC7465402	1692	PoptriGUS3.2
					Hep 2	XM_024609606.1	10	LOC7492893	1563	PoptriGUS4
			Salix purpurea	Phytozome	Glycoside hydrolase family	SapurV1A.0582s0060,1			1641	SalpurGUS1.a
					Glycoside hydrolase family	SapurV1A.0178s0050.1			1620	SalpurGUS1.b
					Glycoside hydrolase family	SapurV1A.0587s0080.1			1632	SalpurGUS3.1a
					Glycoside hydrolase family	SapurV1A.0306s0080.1			1698	SalpurGUS3.1b
					Glycoside hydrolase family	SaputV1A.1135s0080.3			1692	SalpurGUS3.2a
					Glycoside hydrolase family	SapurV1A.0192s0380.1			1383	SalpurGUS3.2b
					Glycoside hydrolase family	SapurV1A.0924s0100.1			1566	SalpurGUS4
	Malvales	Malvaceae	Durio zibethinus	NCBI	Hep 1	XM_022872746.1	U	LOC111284000	1620	DurzibGUS1.a
					Hep 1	XM_022881076.1	U	LOC111289766	1620	DurzibGUS1.b
					Hep 3	XM_022893877.1	U	LOC111299019	1677	DurzibGUS3.1a
					Hep 3	XM_022873383.1	U	LOC111284616	1857	DurzibGUS3.1b
					Hep 3	XM_022896073.1	U	LOC111300444	1644	DurzibGUS3.2a
					Hep 3	XM_022875618.1	U	LOC111285922	1644	DurzibGUS3.2b
					Hep 2	XM_022908864.1	U	LOC111309868	1569	DurzibGUS4
			Gossypium arboreum	NCBI	Hep 1	XM_017778869.1	6	LOC108476607	1620	GosarbGUS1.a
					Hep 1	XM_017752656.1	11	LOC108454253	1629	GosarbGUS1.b
					Hep 3	XM_017758215.1	1	LOC108458812	1626	GosarbGUS3.1
					Hep 3	XM_017769231.1	3	LOC108468340	1602	GosarbGUS3.2
					Hep 2	XM_017753747.1	11	LOC108455146	1572	GosarbGUS4.1a
					Hep 1	XM_017762189.1	13	LOC108462212	708	GosarbGUS4.1b
					Hep 2	XM_017766284.1	U	LOC108465901	649	GosarbGUS4.1c
					Hep 2	XM_017754215.1	11	LOC108455680	1578	GosarbGUS4.2a
					Hep 2	XM_017753919.1	11	LOC108455340	1212	GosarbGUS4.2b
					Hep 2	XM_017754216.1	11	LOC108455681	669	GosarbGUS4.2c
					Hep 2	XM_017792101.1	9	LOC108487736	1563	GosarbGUS4.3a
					HEP 2	XM_017762247.1	13	LOC108462276	1563	GosarbGUS4.3b
					Hep 2	XM_017762470.1	13	LOC108462532	1878	GosarbGUS4.3c
			Gossypium hirsutum	NCBI	Hep 1	XM_016886236.1	8	LOC107951250	1620	GoshirGUS1.a
					Hep 1	XM_016863401.1	U	LOC107931497	1599	GoshirGUS1.b
					Hep 3	XM_016899008.1	11	LOC107962572	1638	GoshirGUS3.1a
					Hep 3	XM_016827296.1	18	LOC107901340	1356	GoshirGUS3.1b
					Hep 3	XM_016883320.1	6	LOC107948692	1572	GoshirGUS3.2a
					Hep 3	XM_016873486.1	U	LOC107940072	1257	GoshirGUS3.2b
					Hep 2	XM_016817844.1	14	LOC107892793	1578	GoshirGUS4.1a
					Hep 2	XM_016817845.1	14	LOC107892794	1845	GoshirGUS4.1b
					Hep 2	XM_016814407.1	13	LOC107889859	1365	GoshirGUS4.1c
					Hep 2	XM_016814406.1	13	LOC107889858	1416	GoshirGUS4.1d
					Hep 2	XM_016878312.1	U	LOC107944490	1587	GoshirGUS4.1e
					Hep 2	XM_016814402.1	13	LOC107889854	1452	GoshirGUS4.1f
					hep 2	XM_016878311.1	U	LOC107944489	1571	GoshirGUS4.1g
					Hep 2	XM_016878249.1	U	LOC107944416	1572	GoshirGUS4.1h
					Hep 1	XM_016878794.1	U	LOC107944984	1170	GoshirGUS4.1i
					Hep 2	XM_016814403.1	13	LOC107889855	879	GoshirGUS4.1l
					Hep 2	XM_016876345.1	U	LOC107942643	1395	GoshirGUS4.1m
					Hep 1	XM_016814404.1	13	LOC107889856	1827	GoshirGUS4.1n
					Hep 2	XM_016878813.1	U	LOC107945006	588	GoshirGUS4.1o
					Hep 2	XM_016814388.1	13	LOC107889837	1578	GoshirGUS4.2a
					Hep 2	XM_016814389.1	13	LOC107889840	1323	GoshirGUS4.2b
					Hep 2	XM_016814405.1	13	LOC107889857	1290	GoshirGUS4.2c
					Hep 2	XM_016876077.1	U	LOC107942415	1308	GoshirGUS4.2d
					Hep 1	XM_016878392.1	U	LOC107944581	1878	GoshirGUS4.2e
					Hep 2	XM_016878698.1	U	LOC107944871	549	GoshirGUS4.2f
					Hep 2	XM_016863702.1	U	LOC107931771	1563	GoshirGUS4.3a
					Hep 2	XM_016867871.1	U	LOC107935298	1827	GoshirGUS4.3b
					Hep 2	XM_016869408.1	U	LOC107936659	1527	GoshirGUS4.3c
					Hep 2	XM_016878117.1	U	LOC107944290	1548	GoshirGUS4.3d
					Hep 2	XM_016873776.1	U	LOC107940344	1215	GoshirGUS4.3e
					Hep 2	XM_016863701.1	U	LOC107931769	1563	GoshirGUS4.3f
			Gossypiumraimondii	NCBI	Hep 1	XM_012583368.1	8	LOC105764689	1620	GosraiGUS1.a
					Hep 1	XM_012632122.1	6	LOC105800791	1629	GosraiGUS1.b
					Hep 3	XM_012594535.1	10	LOC105772991	1638	GosraiGUS3.1a
					Hep 3	XM_012618921.1	4	LOC105791045	1641	GosraiGUS3.1b
					Hep 3	XM_012621927.1	4	LOC105793016	1572	GosraiGUS3.2
					Hep 2	XM_012610693.1	U	LOC105784760	1578	GosraiGUS4.1a
					Hep 1	XM_012610689.1	U	LOC105784755	1047	GosraiGUS4.1b
					Hep 2	XM_012627376.1	6	LOC105797392	672	GosraiGUS4.1c
					Hep 1	XM_012610910.1	U	LOC105784981	710	GosraiGUS4.2a
						XM_012627375.1	6	LOC105797391	1170	GosraiGUS4.2b
					Hep 2	XM_012597540.1	11	LOC105774985	1572	GosraiGUS4.3a
					Hep 2	XM_012598204.1	11	LOC105775732	1251	GosraiGUS4.3b
					Hep 2	XM_012599045.1	11	LOC105776412	1584	GosraiGUS4.3c
					Hep 2	XM_012598206.1	11	LOC105775737	1566	GosraiGUS4.3d
					Hep 2	XM_012610807.1	U	LOC105784888	1572	GosraiGUS4.3e
			Herrania umbratica	NCBI	Hep 1	XM_021431456.1	U	LOC110418670	1617	HerumbGUS1
					Hep 3	XM_021421976.1	U	LOC110411703	1710	HerumbGUS3.1
					Hep 3	XM_021421420.1	U	LOC110411314	1644	HerumbGUS3.2
					Hep 2	XM_021444107.1	U	LOC110428304	1560	HerumbGUS4
			Theobroma cacao	NCBI	Hep 1	XM_018118223.1	3	LOC18604781	1617	ThecacGUS1
					Hep 3	XM_007013551.2	9	LOC18588859	1848	ThecacGUS3.1
					Hep 3	XM_007011741.2	9	LOC18587757	1650	ThecacGUS3.2
					Hep 2	XM_018115058.1	2	LOC18610294	1560	ThecacGUS4
	Myrtales	Myrtaceae	Eucalyptus grandis	NCBI	Hep 2	XM_010038902.2	U	LOC104425993	1623	EucgraGUS1.a
					Hep 1	XM_010032142.2	U	LOC104420262	1623	EucgraGUS1.b
					Hep 3	XM_010051820.2	U	LOC104438623	1629	EucgraGUS3.1a
					Hep 3	XM_010050633.2	U	LOC104437644	1656	EucgraGUS3.2a
					Hep 3	XM_010050631.2	U	LOC104437643	1634	EucgraGUS3.2b
					Hep 3	XM_010050636.2	U	LOC104437646	1521	EucgraGUS3.2c
					Hep 2	XM_010048319.1	U	LOC104435597	1581	EucgraGUS4.a
					Hep 1	XM_010070480.2	U	LOC104455742	1566	EucgraGUS4.b
	Rosales	Moraceae	Morus notabilis	NCBI	Hep 1	XM_024172396.1	U	LOC21398356	1626	MornotGUS1
					Hep 3	XM_024168499.1	U	LOC21406434	1659	MornotGUS3.1
					Hep 3	XM_010101557.2	U	LOC21391881	1611	MornotGUS3.2
					Hep 2	XM_024165748.1	U	LOC21387755	1548	MornotGUS4
		Rhamnaceae	Ziziphus jujuba	NCBI	Hep 1	XM_016027894.2	5	LOC107419148	1620	ZizjujGUS1
					Hep 3	XM_016030340.2	6	LOC107421162	1557	ZizjujGUS3.2a
					Hep 3	XM_016031246.2	1	LOC107421895	1556	ZizjujGUS3.2b
					Hep 1	XM_025078212.1	10	LOC107428875	1569	ZizjujGUS4.a
					Hep 2	XM_025078187.1	10	LOC107428862	1344	ZizjujGUS4.b
					Hep 2	XM_025078149.1	10	LOC107428871	1343	ZizjujGUS4.c
					Hep 1	XM_016039488.2	10	LOC107428889	1563	ZizjujGUS4.d
		Rosaceae	Fragaria vesca	NCBI	Hep 1	XM_004299278.2	linkage group LG5	LOC101295230	1623	FravesGUS1
					Hep 3	XM_011459316.1	linkage group LG1	LOC101309586	1680	FravesGUS3.1
					Hep 3	XM_011461545.1	linkage group LG2	LOC101292576	1239	FravesGUS3.2
					Hep 2	XM_004298345.2	linkage group LG4	LOC101293484	1578	FravesGUS4
					Hep 1	XM_008394982.2	14	LOC103455399	1641	MaldomGUS1.a
					Hep 1	XM_008376376.2	6	LOC103437866	1641	MaldomGUS1.b
					Hep 3	XM_008386800.2	2	LOC103447604	1629	MaldomGUS3.1a
					Hep 3	XM_008338738.2	15	LOC103400053	1629	MaldomGUS3.1b
					Hep 3	XM_008395899.2	15	LOC103456224	1602	MaldomGUS3.2
					Hep 2	XM_017323792.1	16	LOC103403264	1317	MaldomGUS4
					Hep 1	XM_008241659.1	LG7	LOC103338454	1644	PrumumGUS1
					Hep 3	XM_008244656.2	LG8	LOC103341177	1629	PrumumGUS3.1
					Hep 3	XM_008221312.2	LG2	LOC103319726	1608	PrumumGUS3.2
					Hep 2	XM_016792269:1	LG2	LOC103321505	1578	PrumumGUS4
					Hep 1	XM_007209806.2	G5	LOC18777487	1644	PruperGUS1.a
					Hep 1	XM_007209804.2	G5	LOC18777307	1644	PruperGUS1.b
					Hep 3	XM_007203555.2	G7	LOC18771157	1629	PruperGUS3.1
					Hep 3	XM_007224221.2	G1	LOC18789359	1608	PruperGUS3.2
					Hep 2	XM_007226456.2	G1	LOC18790621	1581	PruperGUS4
	Sapindales	Rutaceae	Citrus clementina	NCBI	Hep 1	XM_024189408.1	U	LOC18046736	1632	CitcleGUS1
					Hep 3	XM_006453060.2	U	LOC18055808	1644	CitcleGUS3.1
					Hep 3	XM_006450310.2	U	LOC18054465	1704	CitcleGUS3.2
					Hep 2	XM_006438737.2	U	LOC18043896	1566	CitcleGUS4
			Citrus sinensis	NCBI	Hep 1	XM_006477557.3	5	LOC102611386	1632	CitsinGUS1
					Hep 3	XM_006474317.3	4	LOC102610770	1644	CitsinGUS3.1
					Hep 3	XM_006483343.2	7	LOC102608348	1686	CitsinGUS3.2
					Hep 2	XM_025101591.1	7	LOC102614850	1131	CitsinGUS4
	Solanales	Convolvulaceae	Ipomoea nil	NCBI	hep 1	XM_019311477.1	U	LOC109162793	1398	IponilGUS1.a
					Hep 1	XM_019344472.1	U	LOC109193594	1626	IponilGUS1.b
					hep 3	XM_019312933.1	U	LOC109164147	1647	IponilGUS3.1a
					hep 3	XM_019328270.1	U	LOC109178730	1620	IponilGUS3.1b
					Hep 2	XM_019315184.1	U	LOC109166262	1593	IponilGUS4
		Solanaceae	Capsicum annuum	NCBI	Hep 2	XM_016700389.1	=	LOC107855392	1620	CapannGUS1.1
					Hep 1	XM_016707823.1	3	LOC107862297	1671	CapannGUS1.2
					Hep 3	XM_016697445.1	U	LOC107852403	1410	CapannGUS3.1
					Hep 3	XM_016687743.1	10	LOC107843440	1626	CapannGUS3.2
			Nicotiana attenuata	NCBI	Hep 2	XM_019392676.1	6	LOC109227490	1620	NicattGUS1.1
					Hep 2	XM_019384892.1	U	LOC109220417	1626	NicattGUS1.2
					Hep 3	XM_019374863.1	U	LOC109211330	1617	NicattGUS3.1
					Hep 3	XM_019399134.1	10	LOC109233303	1641	NicattGUS3.2
					Hep 2	XM_019384552.1	U	LOC109220091	1467	NicattGUS4
			Nicotiana sylvestris	NCBI	Hep 2	XM_009803539.1	U	LOC104247501	1619	NicsylGUS1.1
					Hep 2	XM_009762876.1	U	LOC104213374	1625	NicsylGUS1.2
					Hep 3	XM_009759246.1	U	LOC104210356	1617	NicsylGUS3.1
					Hep 3	XM_009794470.1	U	LOC104239748	1641	NicsylGUS3.2
					Hep 2	XM_009784865.1	U	LOC104231812	1551	NicsylGUS4
			Nicotiana tabacum TN90	NCBI	Hep 2	XM_016657875.1	U	LOC107830348	1521	NictabGUS1.1a
					Hep 2	XM_016659880.1	U	LOC107832071	1619	NictabGUS1.1b
					Hep 2	XM_016654659.1	U	LOC107827511	1626	NictabGUS1.2a
					Hep 2	XM_016657052.1	U	LOC107829601	1626	NictabGUS1.2b
					Hep 3	XM_016655621.1	U	LOC107828335	1617	NictabGUS3.1a
					Hep 3	XM_016638389.1	U	LOC107813165	1617	NictabGUS3.1b
					Hep 3	XM_016611473.1	U	LOC107789624	1641	NictabGUS3.2a
					Hep 3	XM_016639060.1	U	LOC107813759	1614	NictabGUS3.2b
					Hep 2	XM_016621080.1	U	LOC107798119	1551	NictabGUS4.a
					Hep 2	XM_016622107.1	U	LOC107799043	1551	NictabGUS4.b
			Nicotiana tomentosiformis	NCBI	Hep 2	XM_009597062.2	U	LOC104091671	1620	NictomGUS1.1
					Hep 2	XM_018766718.1	U	LOC104121626	1625	NictomGUS1.2
					Hep 3	XM_009627541.2	U	LOC104116644	1617	NictomGUS3.1
					Hep 3	XM_009624797.2	U	LOC104114370	1614	NictomGUS3.2
					Hep 2	XM_009614553.2	U	LOC104106070	1551	NictomGUS4
			Solanum lycopersicum	NCBI	Hep 2	XM_004241543.4	6	LOC101257181	1620	SollycGUS1.1
					Hep 1	XM_010320533.3	3	LOC101258638	1623	SollycGUS1.2
					Hep 3	XM_004242684.4	7	LOC101258669	1611	SollycGUS3.1
					Hep 3	XM_004249554.3	10	LOC101256537	940	SollycGUS3.2
					Hep 2	XM_004239417.4	5	LOC101264423	1599	SollycGUS4
			Solanum pennellii	NCBI	Hep 2	XM_015223996.2	6	LOC107023336	1620	SolpenGUS1.1
					hep 1	XM_015215745.2	3	LOC107015467	1623	SolpenGUS1.2
					Hep 3	XM_015226639.2	7	LOC107025866	1611	SolpenGUS3.1
					Hep 3	XM_015233683.2	10	LOC107032105	1629	SolpenGUS3.2
					Hep 2	XM_015219790.2	5	LOC107019237	1599	SolpenGUS4
			Solanum tuberosum	NCBI	Hep 2	XM_006354704.2	U	LOC102580531	1617	SoltubGUS1.1
					Hep1	XM_015307726.1	U	LOC102602354	1623	SoltubGUS1.2
					Hep 3	XM_006359437.2	U	LOC102580456	1611	SoltubGUS3.1
					Hep 3	XM_006338916.2	U	LOC102606348	1626	SoltubGUS3.2
					Hep 2	XM_015309275.1	U	LOC102579755	1239	SoltubGUS4.a
					Hep 3	XM_015309324.1	U	LOC107060867	327	SoltubGUS4.b
	Vitales	Vitaceae	Vitis vinifera	NCBI	Hep 1	XM_002284434.4	17	LOC100257028	1620	VitvinGUS1
					Hep 3	XM_002263137.3	11	LOC100255842	1680	VitvinGUS3.1
					Hep 3	XM_010650439.2	4	LOC100264535	1704	VitvinGUS3.2a
					Hep 3	XM_019219285.1	4	LOC100259360	1113	VitvinGUS3.2b
					Hep 2	XM_002274707.2	1	LOC100254131	1569	VitvinGUS4
Monocot	Alismatales	Araceae	Spirodela polyrhiza	Phytozome	Hep 2	Spipo31G0008400	U		1263	SpipolGUS1.a
					Hep 2	Spipo0G0183100	U		1107	SpipolGUS1.b
					Hep 2	Spipo5G0034000	U		1161	SpipolGUS1.c
					Hep	Spipo0Goo74600	U		1671	SpipolGUS3
	Arecales	Arecaceae	Elaeis guineensis	NCBI	Hep 2	XM_010925280.2	6	LOC105046630	1623	ElaguiGUS1.a
					Hep 1	XM_010938047.2	13	LOC105055993	1731	ElaguiGUS1.b
					Hep 3	XM_010907701.2	U	LOC105033054	1638	ElaguiGUS3.a
					Hep3	XM_010929051.2	8	LOC105049420	1631	ElaguiGUS3.b
					Hep 2	XM_010938093.1	13	LOC105056031	1584	ElaguiGUS4.a
					Hep 1	XM_010906647.2	U	LOC105032253	1683	ElaguiGUS4.b
			Phoenix dactylifera	NCBI	Hep 2	XM_008787731.3	U	LOC103704453	1620	PhodacGUS1
					Hep 3	XM_008803671.2	U	LOC103715887	1647	PhodacGUS3.a
					Hep 3	XM_008795735.2	U	LOC103710119	1236	PhodacGUS3.b
					Hep 2	XM_026805491.1	U	LOC103709282	1584	PhodacGUS4.a
					Hep 2	XM_008806863.3	U	LOC103718168	1586	PhodacGUS4.b
	Asparagales	Asparagaceae	Asparagus officinalis	NCBI	Hep 1	XM_020402015.1	3	LOC109834102	1620	AspoffGUS1.a
					Hep 1	XM_020419367.1	7	LOC109849518	1617	AspoffGUS1.b
					Hep 3	XM_020403745.1	3	LOC109835733	1614	AspoffGUS3.a
					Hep 3	XM_020388194.1	8	LOC109822035	1611	AspoffGUS3.b
					Hep 2	XM_020421251.1	8	LOC109851214	1581	AspoffGUS4
		Orchidaceae	Phalaenopsis equestris	NCBI	Hep 2	XM_020731273.1	U	LOC110029134	1626	PhaequGUS1.a
					Hep 2	XM_020724384.1	U	LOC110024422	1623	PhaequGUS1.b
					Hep 2	XM_020734401.1	U	LOC110031280	1587	PhaequGUS1.c
					Hep 1	XM_020728202.1	U	LOC110026960	1623	PhaequGUS1.d
					Hep 3	XM_020733409.1	U	LOC110030614	1613	PhaequGUS3.a
					Hep 3	XM_020718123.1	U	LOC110020130	1605	PhaequGUS3.b
					Hep 2	XM_020735517.1	U	LOC110032014	1698	PhaequGUS4
	Poales	Bromeliaceae	Ananas comosus	Phytozome	Hep	Aco003862.1	U		1434	AnacomGUS1.1
					Hep	Aco008513.1	U		1548	AnacomGUS1.2
					Hep	Aco025864.1	U		1620	AnacomGUS3.a
					Hep	Aco030709.1	U		1683	AnacomGUS3.b
					Hep	Aco011533.1	U		1776	AnacomGUS3.c
					Hep	Aco003863.1	U		1473	AnacomGUS4.a
					Hep	Aco012393.1	U		1386	AnacomGUS4.b
		Poaceae	Brachypodium distachyon	NCBI	Hep 1	XM_003558463.4	1	LOC100838514	1635	BradisGUS1.1
					Hep 1	XM_003578543.4	4	LOC100827936	1617	BradisGUS1.2
					Hep 3	XM_003570281.4	3	LOC100837386	1626	BradisGUS3.1
					Hep 3	XM_003560971.4	1	LOC100834568	1617	BradisGUS3.2
			Hordeum vulgare	NCBI		AK366016.1	U	clone NIASHv2039M13	1626	HorvulGUS1.1
						AK353607.1	U	clone NIASHv1001G17	1614	HorvulGUS1.2a
						AK366681.1	U	clone NIASHv2045K20	1614	HorvulGUS1.2b
						AK365260.1	U	clone NIASHv2032M12	1614	HorvulGUS1.2c
						AK358031.1	U	NIASHv1067F07	1650	HorvulGUS3.1
						AK359427.1	U	NIASHv1096M18	1575	HorvulGUS3.2
			Oryza brachyantha	NCBI	hep 2	XM_015835800.1	U	LOC102718721	1641	OrybraGUS1.1
					hep 1	XM_006664078.2	U	LOC102707920	1620	OrybraGUS1.2
					Hep 3	XM_006648001.2	U	LOC102704215	1650	OrybraGUS3.1
					Hep 3	XM_006655785.2	U	LOC102720994	1230	OrybraGUS3.2
					Hep 1	XM_006658706.2	U	LOC 102718196	1536	OrybraGUS4
			Oryza sativa japonica	NCBI	Hep 1	XM_015776349.2	U	LOC4332033	1626	OrysatGUS1.1
					Hep 1	XM_015765224.1	U	LOC4352626	1620	OrysatGUS1.2
					Hep 3	XM_015767921.2	U	LOC4331042	1626	OrysatGUS3.1
					Hep 3	XM_015786176.2	U	LOC4340299	1578	OrysatGUS3.2
					Hep 1	XM_015790812.2	U	LOC4343804	1590	OrysatGUS4
			Panicum hallii	NCBI	Hep 2	XM_025937904.1	9	LOC112874533	1626	PanhalGUS1.1
					Hep 2	XM_025950362.1	3	LOC112884792	1623	PanhalGUS1.2
					Hep 3	XM_025943333.1	1	LOC112879016	1296	PanhalGUS3.1
					Hep 3	XM_025958100.1	4	LOC112891166	1710	PanhalGUS3.2
			Panicum virgatum	Phytozome	Hep	Pavir.Ib01585.1	U		1635	PanvirGUS1.1a
					Hep	Pavir.J03831.1	U		1626	PanvirGUS1.1b
					Hep 1	Pavir.Cb00461.1	U		1623	PanvirGUS1.2a
					Hep 1	Pavir.Ca02506.1	U		1623	PanvirGUS1.2b
					Hep 3	Pavir:J34569.1	U		1617	PanvirGUS3.1a
					Hep 3	Pavir.Aa00183.2	U		1617	PanvirGUS3.1b
					Hep 1	Pavir.J03408.1	U		1707	PanvirGUS3.2a
					Hep	Pavir.DA2024.1	U		1716	PanvirGUS3.2b
			Setaria italica	NCBI	Hep 1	XM_004985173.3	9	LOC101785921	1621	SetitaGUS1.1
					Hep 2	XM_004962933.4	3	LOC101758357	1623	SetitaGUS1.2
					Hep 3	XM_004954196.4	1	LOC101762752	1616	SetitaGUS3.1
					Hep 3	XM_004964637.4	4	LOC101761220	1719	SetitaGUS3.2
			Sorghum bicolor	NCBI	Hep 2	XM_002468251.2	1	LOC8067461	1632	SorbicGUS1.1
					Hep 1	XM_002442340.2	8	LOC8068132	1622	SorbicGUS1.2
					Hep 3	XM_002452946.2	4	LOC8084653	1622	SorbicGUS3.1
					Hep 3	XM_002437897.2	10	LOC8065389	1665	SorbicGUS3.2
			Zea mays	Phytozome	Hep 1	GRMZM2G107815_T01	U		1626	ZeamaiGUS1.1
				NCBI	Hep 1	XM_008673838.3	3	cl10629_-1b	1623	ZeamaiGUS1.2a
				NCBI	Hep 1	XM_008662945.3	1	LOC103640342	1622	ZeamaiGUS1.2b
				Phytozome	Hep 1	GRMZM2G083812_T01	U		1623	ZeamaiGUS3.1a
				Phytozome	Baicalinase	GRMZM2G311342_T01	U		1251	ZeamaiGUS3.1b
				NCBI	Hep 3	XM_023300986.1	9	LOC100285720	1668	ZeamaiGUS3.2a
				Phytozome	Hep	GRMZM2G148167_T01	U		1632	ZeamaiGUS3.2b
	Zingiberales	Musaceae	Musa acuminata	NCBI	Hep 1	XM_009399002.2	4	LOC103982167	1617	MusacuGUS1.a
					Hep 1	XM_009400847.2	5	LOC103983605	1617	MusacuGUS1.b
					Hep 3	XM_009395448.2	3	LOC103979337	1647	MusacuGUS3.a
					Hep 3	XM_009411705.2	7	LOC103992113	1650	MusacuGUS3.b
					Hep 1	XM_009396979.1	4	LOC103980543	1530	MusacuGUS4.a
					Hep 2	XM_018823282.1	3	LOC103980064	1773	MusacuGUS4.b
